# Supplementary material for: Effects of Straw Returning and New Fertilizer Substitution on Rice Growth, Yield, and Soil Properties in the Chaohu Lake Region of China
Source: Plants (Basel). 2024 Feb 2;13(3):444. doi: 10.3390/plants13030444 (PMC10857592; doi:10.3390/plants13030444)
Supplement: Supplementary file 1 [file plants-13-00444-s001.zip]

Archive with 1 entries (1 files):
- plants-2837417-supplementary.pdf
